# Supplementary material for: Rates and modes of body size evolution in early carnivores and herbivores: a case study from Captorhinidae
Source: PeerJ. 2016 Jan 11;4:e1555. doi: 10.7717/peerj.1555 (PMC4715457; doi:10.7717/peerj.1555)
Supplement: Supplemental Information 1 — The 100 time calibrated phylogenies used in the study, provided in nexus format. Brach lengths represent millions of years. The first 50 are based on MPT 1, the next 50 on MPT 2. [file peerj-04-1555-s001.txt]

#NEXUS
[R-package APE, Mon Nov 16 15:58:08 2015]

BEGIN TAXA;
	DIMENSIONS NTAX = 21;
	TAXLABELS
		Protorothyris
		Paleothyris
		Thuringothyris
		Concordia
		Opisthodontosaurus
		Rhiodenticulatus
		Reiszorhinus
		Romeria_prima
		Romeria_texana
		Protocaptorhinus
		Saurorictus
		Captorhinus_laticeps
		Captorhinus_aguti
		Captorhinus_magnus
		Captorhinikos_chozensis
		Labidosaurus
		Captorhinikos_valensis
		Labidosaurikos
		Moradisaurus
		Rothianiscus
		Gansurhinus
	;
END;
BEGIN TREES;
	TRANSLATE
		1	Protorothyris,
		2	Paleothyris,
		3	Thuringothyris,
		4	Concordia,
		5	Opisthodontosaurus,
		6	Rhiodenticulatus,
		7	Reiszorhinus,
		8	Romeria_prima,
		9	Romeria_texana,
		10	Protocaptorhinus,
		11	Saurorictus,
		12	Captorhinus_laticeps,
		13	Captorhinus_aguti,
		14	Captorhinus_magnus,
		15	Captorhinikos_chozensis,
		16	Labidosaurus,
		17	Captorhinikos_valensis,
		18	Labidosaurikos,
		19	Moradisaurus,
		20	Rothianiscus,
		21	Gansurhinus
	;
	TREE * UNTITLED = [&R] (1:17.54708118,(2:2,(3:18.55273662,(4:1.86069709,(5:11.12747975,(6:1.75025157,((7:8.627165849,(8:0.7723803044,9:2.309418544):0.7723803044):1.544760609,(10:6.766139484,(11:35.09757098,((12:5.918202698,(13:0.04524794311,14:0.04524794311):0.04524794311):0.09049588621,(15:8.177611739,(16:5.380855901,(17:3.778365261,(18:0.7182519498,(19:19.99760375,(20:1.710226671,21:3.641219319):1.710226671):4.138705291):0.7182519498):1.4365039):2.873007799):5.927007371):0.1809917724):0.3619835449):3.813488307):4.839772787):1.75025157):5.361200229):1.86069709):5.721394179):2);
	TREE * UNTITLED = [&R] (1:17.21176703,(2:2,(3:14.91828058,(4:2.517312804,(5:8.653831507,(6:0.955593673,((7:13.08212383,(8:1.054479235,9:0.7402743284):0.7402743284):1.480548657,(10:9.43508735,(11:32.0102924,((12:8.251266618,(13:0.02563904795,14:0.02563904795):0.02563904795):0.0512780959,(15:5.6371337,(16:1.338677461,(17:0.2379506644,(18:0.03280168113,(19:21.8498148,(20:1.469430214,21:7.740644696):1.469430214):2.97166211):0.03280168113):0.06560336226):5.768340424):5.739689892):0.1025561918):0.2051123836):3.371322081):3.916690986):0.955593673):4.42850015):2.517312804):7.034625608):2);
	TREE * UNTITLED = [&R] (1:15.68082449,(2:2,(3:18.42588871,(4:1.919585935,(5:9.372379021,(6:1.310283871,((7:9.487796391,(8:0.4979030195,9:2.733448403):0.4979030195):0.9958060391,(10:7.773162797,(11:31.05768209,((12:6.450641884,(13:0.08651834756,14:0.08651834756):0.08651834756):0.1730366951,(15:9.154606434,(16:2.954449436,(17:0.05392921837,(18:1.087447245,(19:19.46946749,(20:0.7652068801,21:4.065456658):0.7652068801):2.617861005):1.141376464):3.008378654):2.954449436):6.254972262):0.3460733902):0.6921467805):3.375905639):3.301895949):1.310283871):4.540153678):1.919585935):5.83917187):2);
	TREE * UNTITLED = [&R] (1:16.72769923,(2:2,(3:20.11072925,(4:2.342925258,(5:9.879647811,(6:1.302261123,((7:9.262988004,(8:2.601444511,9:0.7817537136):0.7817537136):1.563507427,(10:7.064054463,(11:34.03203386,((12:10.3281471,(13:0.03190924549,14:0.03190924549):0.03190924549):0.06381849097,(15:7.977657822,(16:2.354115006,(17:4.374477709,(18:0.6835155818,(19:20.64164167,(20:1.291580177,21:4.274491291):1.291580177):3.266675936):0.6835155818):3.721146169):2.354115006):4.835866993):0.1276369819):0.2552739639):3.637562782):4.429275978):1.302261123):4.947447504):2.342925258):6.685850516):2);
	TREE * UNTITLED = [&R] (1:14.63762317,(2:2,(3:19.57977754,(4:1.145149701,(5:11.04537604,(6:1.761760587,((7:10.21100764,(8:2.631649935,9:0.8033343669):0.8033343669):1.606668734,(10:6.212252289,(11:34.82889842,((12:8.681360091,(13:0.03422437297,14:0.03422437297):0.03422437297):0.06844874593,(15:7.316078071,(16:3.308209993,(17:2.775967864,(18:0.7075530522,(19:22.33483734,(20:1.40835436,21:7.791378099):1.40835436):3.524261772):0.7075530522):1.415106104):2.830212209):5.797321909):0.1368974919):0.2737949837):3.760927435):4.975098055):1.761760587):4.668670875):1.145149701):4.290299401):2);
	TREE * UNTITLED = [&R] (1:16.1401482,(2:2,(3:17.07131408,(4:1.774590302,(5:10.43454022,(6:1.633489751,((7:10.17780915,(8:0.0005801931373,9:0.5086645389):0.0005801931372):3.584940745,(10:8.411935631,(11:33.15622308,((12:5.890080287,(13:0.1119931362,14:0.1119931362):0.1119931362):0.2239862724,(15:5.561040973,(16:0.02726654764,(17:4.389882763,(18:0.1618147123,(19:20.85268175,(20:1.240982774,21:7.680237304):1.240982774):2.64378026):0.1618147123):0.3508959723):5.588307521):6.009013518):0.4479725448):0.8959450896):1.791890179):5.217270109):1.633489751):5.041569803):1.774590302):5.549180603):2);
	TREE * UNTITLED = [&R] (1:17.37035382,(2:2,(3:19.01436119,(4:2.654541907,(5:7.527563567,(6:1.405459458,((7:7.991923821,(8:0.532331117,9:0.67068471):0.532331117):1.064662234,(10:8.959982759,(11:31.4353357,((12:7.128305541,(13:0.01431236612,14:0.01431236612):0.01431236612):0.02862473224,(15:8.720170579,(16:1.961850695,(17:3.547884221,(18:1.737228816,(19:20.55699923,(20:0.667845079,21:6.020868588):0.667845079):3.072918974):1.737228816):5.436308326):1.961850695):3.980950855):0.05724946449):0.114498929):2.358322326):3.534783926):1.405459458):5.465460822):2.654541907):7.309083814):2);
	TREE * UNTITLED = [&R] (1:16.89436221,(2:2,(3:18.72133257,(4:1.504000926,(5:10.74937067,(6:1.952249465,((7:13.81947028,(8:0.1967362362,9:0.2481308655):0.1967362362):3.815908344,(10:8.89522853,(11:30.46152386,((12:6.466649576,(13:0.106951121,14:0.106951121):0.106951121):0.213902242,(15:5.73665432,(16:1.490854729,(17:1.026016024,(18:0.2426697927,(19:18.58225987,(20:0.4716999394,21:4.812138113):0.4716999394):1.186069671):0.2426697927):1.976194314):7.227509049):6.164458804):0.4278044839):0.8556089679):1.711217936):5.374685336):1.952249465):5.408499856):1.504000926):5.008001852):2);
	TREE * UNTITLED = [&R] (1:15.25815094,(2:2,(3:17.54333101,(4:1.383493856,(5:10.51799897,(6:1.867263503,((7:11.0997303,(8:0.6463698266,9:2.168270732):0.6463698266):1.292739653,(10:7.500348074,(11:31.95961368,((12:7.819440325,(13:0.05039104211,14:0.05039104211):0.05039104211):0.1007820842,(15:7.62682222,(16:7.160995097,(17:1.684067534,(18:0.7475737652,(19:21.37681184,(20:1.249651722,21:5.967902793):1.249651722):3.246877208):0.7475737652):1.49514753):2.990295061):6.18215429):0.2015641685):0.4031283369):3.39173598):4.452742809):1.867263503):5.118020862):1.383493856):4.766987712):2);
	TREE * UNTITLED = [&R] (1:15.73242973,(2:2,(3:18.09199727,(4:2.464922679,(5:8.047325503,(6:1.114421609,((7:9.917415653,(8:3.123056872,9:0.3800389952):0.3800389952):0.7600779903,(10:11.53114113,(11:30.36979412,((12:8.81508296,(13:0.08681782259,14:0.08681782259):0.08681782259):0.1736356452,(15:7.976675223,(16:4.731097221,(17:3.853735819,(18:0.7714510041,(19:21.27877583,(20:1.156492711,21:5.853723187):1.156492711):3.084436426):0.7714510041):1.542902008):3.085804016):6.518879323):0.3472712904):0.6945425808):2.909241142):2.63457759):1.114421609):4.693765898):2.464922679):6.929845358):2);
	TREE * UNTITLED = [&R] (1:14.27792884,(2:2,(3:18.44546671,(4:1.638828613,(5:9.749754658,(6:1.46035333,((7:15.23986579,(8:0.5066721667,9:1.249472975):0.5066721667):1.013344333,(10:9.501930631,(11:32.10799438,((12:9.750896048,(13:0.08673970827,14:0.08673970827):0.08673970827):0.1734794165,(15:7.717050775,(16:4.278041709,(17:3.675370531,(18:0.8429759114,(19:20.33767769,(20:0.961006356,21:6.840779204):0.961006356):2.764988623):0.8429759114):1.685951823):3.371903646):7.090766124):0.3469588331):0.6939176661):3.414523999):3.487041997):1.46035333):4.559535272):1.638828613):5.277657226):2);
	TREE * UNTITLED = [&R] (1:14.66724618,(2:2,(3:20.47340107,(4:1.189543965,(5:10.77226257,(6:1.925623747,((7:18.24550736,(8:0.568132903,9:3.637634138):0.568132903):1.136265806,(10:10.73626114,(11:34.24066465,((12:10.04495119,(13:0.07424849531,14:0.07424849531):0.07424849531):0.1484969906,(15:8.848372938,(16:2.443673677,(17:2.398447355,(18:0.4414490995,(19:21.08367092,(20:1.556484203,21:6.835221783):1.556484203):3.554417506):0.4414490995):3.326571876):2.443673677):5.184341336):0.2969939812):0.5939879625):3.460507537):4.198155359):1.925623747):5.040791459):1.189543965):4.37908793):2);
	TREE * UNTITLED = [&R] (1:16.7144004,(2:2,(3:20.06673389,(4:2.43755865,(5:8.950975386,(6:1.028266769,((7:20.20503146,(8:4.880248109,9:0.4672262776):0.4672262776):0.9344525553,(10:9.059909469,(11:34.25623303,((12:6.585438376,(13:0.09864473836,14:0.09864473836):0.09864473836):0.1972894767,(15:10.45294608,(16:1.648269359,(17:3.800650879,(18:1.170136494,(19:21.20508484,(20:1.662538767,21:5.979113965):1.662538767):4.495214028):1.170136494):3.988542346):1.648269359):3.691117671):0.3945789534):0.7891579069):3.447220924):2.897171879):1.028266769):4.494092188):2.43755865):6.8751173):2);
	TREE * UNTITLED = [&R] (1:16.4754252,(2:2,(3:16.59593683,(4:2.052195356,(5:10.02547547,(6:1.780785204,((7:16.41349239,(8:3.240948527,9:0.4316869284):0.4316869284):0.8633738569,(10:7.467094685,(11:30.53551885,((12:7.497733624,(13:0.09407530114,14:0.09407530114):0.09407530114):0.1881506023,(15:12.13691111,(16:1.470583313,(17:3.957695646,(18:0.7570314236,(19:18.8370316,(20:0.6179362209,21:3.650069329):0.6179362209):1.992903865):4.71472707):5.428278959):1.470583313):3.31746783):0.3763012046):0.7526024092):3.231952532):3.507532918):1.780785204):5.613765764):2.052195356):6.104390712):2);
	TREE * UNTITLED = [&R] (1:15.53354424,(2:2,(3:20.66627885,(4:1.710069623,(5:10.36963498,(6:1.340005071,((7:11.99277064,(8:4.028688194,9:0.5660850384):0.5660850384):1.132170077,(10:10.55421599,(11:34.85825652,((12:10.61767054,(13:0.09877951668,14:0.09877951668):0.09877951668):0.1975590334,(15:9.436444418,(16:5.247943801,(17:2.285218551,(18:0.7195416024,(19:21.60980013,(20:1.547222319,21:4.216681781):1.547222319):3.813986239):0.7195416024):1.439083205):2.87816641):6.151450886):0.3951180667):0.7902361334):3.84481242):3.604345224):1.340005071):4.390079765):1.710069623):5.420139247):2);
	TREE * UNTITLED = [&R] (1:16.80243353,(2:2,(3:18.92150508,(4:1.94481602,(5:9.90577945,(6:1.810495836,((7:11.30869874,(8:0.4082957824,9:3.319532332):0.4082957824):0.8165915648,(10:10.87437853,(11:32.61228091,((12:9.162446263,(13:0.09432567246,14:0.09432567246):0.09432567246):0.1886513449,(15:11.07916752,(16:1.863426259,(17:1.87847703,(18:0.6515878498,(19:20.47764899,(20:1.270444479,21:4.872221623):1.270444479):3.192476808):2.530064879):3.741903289):1.863426259):4.104155208):0.3773026898):0.7546053797):3.142393889):3.443678966):1.810495836):5.565807692):1.94481602):5.889632041):2);
	TREE * UNTITLED = [&R] (1:14.60011079,(2:2,(3:17.85671007,(4:1.567671156,(5:9.177223039,(6:1.697269138,((7:11.29321952,(8:1.816109601,9:0.6845845386):0.6845845386):1.369169077,(10:9.797345843,(11:32.84873281,((12:6.75613112,(13:0.00956276419,14:0.00956276419):0.00956276419):0.01912552838,(15:10.46466354,(16:3.044736629,(17:2.070297292,(18:0.1330192047,(19:20.9701523,(20:1.351085188,21:5.877001669):1.351085188):2.83518958):0.1330192047):3.310775039):3.044736629):6.127724315):0.03825105676):0.07650211352):2.891342382):4.435607292):1.697269138):4.962209432):1.567671156):5.135342312):2);
	TREE * UNTITLED = [&R] (1:13.85355804,(2:2,(3:17.07420389,(4:1.449808633,(5:9.643722839,(6:1.865432485,((7:13.26060443,(8:1.469460393,9:0.4222179907):0.4222179907):0.8444359814,(10:11.59711302,(11:30.06551136,((12:8.867637862,(13:0.07922231071,14:0.07922231071):0.07922231071):0.1584446214,(15:8.500636735,(16:2.846485379,(17:0.5202847452,(18:0.1841063395,(19:21.24581116,(20:1.292726232,21:4.438023684):1.292726232):2.769558803):0.7043910847):3.366770125):2.846485379):6.009860002):0.3168892428):0.6337784857):2.956428934):3.554304448):1.865432485):5.180673603):1.449808633):4.899617265):2);
	TREE * UNTITLED = [&R] (1:18.0854602,(2:2,(3:20.07377717,(4:2.442301074,(5:8.648493506,(6:1.736009349,((7:17.23964372,(8:5.185278036,9:0.2171589881):0.2171589881):0.4343179761,(10:9.04430026,(11:33.23426613,((12:7.557736371,(13:0.1074750907,14:0.1074750907):0.1074750907):0.2149501814,(15:12.21859274,(16:1.89786846,(17:4.327394948,(18:1.575520534,(19:20.59542046,(20:0.7666683652,21:7.613153296):0.7666683652):3.108857264):1.575520534):5.048909528):1.89786846):4.225637283):0.4299003629):0.8598007258):2.588237404):2.604645302):1.736009349):5.914319773):2.442301074):6.884602149):2);
	TREE * UNTITLED = [&R] (1:14.57339919,(2:2,(3:16.92635259,(4:1.550124463,(5:10.31461095,(6:1.256346414,((7:16.50946924,(8:1.607763061,9:0.7947687913):0.7947687913):1.589537583,(10:7.70181457,(11:33.31114495,((12:11.0796917,(13:0.04511774356,14:0.04511774356):0.04511774356):0.09023548713,(15:6.191821171,(16:1.645399634,(17:3.166377792,(18:0.0351234738,(19:20.06756657,(20:1.079162484,21:4.971137683):1.079162484):2.193448443):0.0351234738):0.0702469476):6.332315066):6.372292145):0.1804709743):0.3609419485):3.900959062):4.435421579):1.256346414):4.06281729):1.550124463):5.100248926):2);
	TREE * UNTITLED = [&R] (1:15.43753004,(2:2,(3:17.46496382,(4:1.678205421,(5:9.915313293,(6:2.096278751,((7:11.84593069,(8:2.998930281,9:0.2863652667):0.2863652667):0.5727305335,(10:9.869536156,(11:34.70330688,((12:8.572797162,(13:0.1072448018,14:0.1072448018):0.1072448018):0.2144896036,(15:5.657992885,(16:3.416397512,(17:0.05825409414,(18:0.897176575,(19:20.37859307,(20:1.233025687,21:3.602657338):1.233025687):3.36322795):0.9554306692):0.05825409414):5.774501074):6.086972093):0.4289792072):0.8579584144):2.861377896):3.241739818):2.096278751):5.870762923):1.678205421):5.356410842):2);
	TREE * UNTITLED = [&R] (1:14.65361397,(2:2,(3:20.31557982,(4:1.743113914,(5:8.771593004,(6:2.252897317,((7:12.63799391,(8:4.748624485,9:0.09583684174):0.09583684174):0.1916736835,(10:7.965887855,(11:30.74608081,((12:8.279146298,(13:0.1093469886,14:0.1093469886):0.1093469886):0.2186939772,(15:8.244141304,(16:5.211742916,(17:6.234699113,(18:0.709645685,(19:20.30100082,(20:1.734060036,21:4.777619751):1.734060036):4.177765757):0.709645685):1.41929137):2.83858274):6.114553435):0.4373879544):0.8747759088):2.132899185):2.636244684):2.252897317):6.248908548):1.743113914):5.486227827):2);
	TREE * UNTITLED = [&R] (1:18.30167706,(2:2,(3:17.79657788,(4:2.082335859,(5:8.75677397,(6:2.024146844,((7:7.459499434,(8:3.152029339,9:0.4824434637):0.4824434637):0.9648869274,(10:5.940564175,(11:32.33080359,((12:10.78769178,(13:0.02652914289,14:0.02652914289):0.02652914289):0.05305828577,(15:9.806908118,(16:1.557730403,(17:3.325170001,(18:0.6229229702,(19:20.68515935,(20:0.6576960823,21:6.112681197):0.6576960823):1.938315135):3.948092972):4.882900405):1.557730403):3.221577378):0.1061165715):0.2122331431):2.354240141):3.953920699):2.024146844):6.130629547):2.082335859):6.164671718):2);
	TREE * UNTITLED = [&R] (1:13.53024563,(2:2,(3:17.29988463,(4:1.444912811,(5:9.372031526,(6:1.555695041,((7:14.06242152,(8:0.5031637468,9:2.834812924):0.5031637468):1.006327494,(10:7.914841124,(11:30.65611463,((12:8.319872799,(13:0.06985410844,14:0.06985410844):0.06985410844):0.1397082169,(15:6.092366508,(16:2.952594449,(17:3.308723035,(18:0.4158269598,(19:20.22599711,(20:1.189467415,21:4.634077068):1.189467415):2.794761789):0.4158269598):3.784248368):2.952594449):6.184605332):0.2794164338):0.5588328675):3.130320722):3.568350028):1.555695041):4.556302893):1.444912811):4.889825622):2);
	TREE * UNTITLED = [&R] (1:15.89430185,(2:2,(3:17.50032638,(4:2.164933754,(5:9.410958085,(6:0.8284901752,((7:11.0271781,(8:3.365049989,9:0.8503521073):0.8503521073):1.700704215,(10:10.07093485,(11:31.38089879,((12:7.667058104,(13:0.0297237774,14:0.0297237774):0.0297237774):0.0594475548,(15:11.61087604,(16:1.995017685,(17:4.305598014,(18:1.307140217,(19:21.00137573,(20:1.133401294,21:5.734524366):1.133401294):3.573942805):1.307140217):4.60929812):1.995017685):4.10893048):0.1188951096):0.2377902192):3.876988867):4.229898604):0.8284901752):3.821914104):2.164933754):6.329867508):2);
	TREE * UNTITLED = [&R] (1:14.76415929,(2:2,(3:19.850411,(4:1.442954213,(5:9.630821153,(6:2.26978114,((7:13.28322821,(8:0.1957406392,9:1.255368292):0.1957406392):0.3914812784,(10:11.63642794,(11:31.95432901,((12:7.343747258,(13:0.11016668,14:0.11016668):0.11016668):0.22033336,(15:9.901731059,(16:1.63196758,(17:5.537975367,(18:1.918247986,(19:20.4359282,(20:0.6833130386,21:4.050966153):0.6833130386):3.284874063):1.918247986):5.468463551):1.63196758):3.704601879):0.4406667199):0.8813334398):2.545629437):3.052743697):2.26978114):5.982516493):1.442954213):4.885908426):2);
	TREE * UNTITLED = [&R] (1:15.47324406,(2:2,(3:20.12507194,(4:2.476460839,(5:8.411493043,(6:1.49321804,((7:8.862368116,(8:3.484436661,9:0.5067337447):0.5067337447):1.013467489,(10:8.20864485,(11:31.08418421,((12:10.77805367,(13:0.0428495939,14:0.0428495939):0.0428495939):0.08569918781,(15:9.723388869,(16:2.156972356,(17:2.180132232,(18:0.3735709263,(19:20.00341723,(20:0.8618904225,21:7.31748079):0.8618904225):2.097351771):2.553703158):4.337104588):2.156972356):4.485343088):0.1713983756):0.3427967512):2.712528481):3.520153019):1.49321804):5.462896919):2.476460839):6.952921678):2);
	TREE * UNTITLED = [&R] (1:15.28318308,(2:2,(3:20.70608484,(4:1.622248554,(5:10.72794515,(6:1.897293718,((7:14.39788613,(8:2.357988908,9:0.8081409829):0.8081409829):1.616281966,(10:6.7158164,(11:33.98980381,((12:9.37447229,(13:0.01463218292,14:0.01463218292):0.01463218292):0.02926436584,(15:10.76214706,(16:2.486142918,(17:2.198961943,(18:0.2888829522,(19:22.26518673,(20:1.563069523,21:7.424345392):1.563069523):3.415021999):0.2888829522):3.063908822):2.486142918):5.030814567):0.05852873168):0.1170574634):3.466678858):5.129857649):1.897293718):5.416835989):1.622248554):5.244497108):2);
	TREE * UNTITLED = [&R] (1:18.88498507,(2:2,(3:21.9491863,(4:2.509387042,(5:9.753265267,(6:1.063597979,((7:18.36452386,(8:4.068709282,9:0.5873725105):0.5873725105):1.174745021,(10:8.211313298,(11:35.14819354,((12:8.895225478,(13:0.09147153828,14:0.09147153828):0.09147153828):0.1829430766,(15:11.58316599,(16:1.579543357,(17:3.105124341,(18:0.3434650599,(19:19.92072009,(20:1.047994365,21:6.745080445):1.047994365):2.43945379):3.4485894):4.684667698):1.579543357):3.524972868):0.3658861531):0.7317723062):3.813034655):3.413088021):1.063597979):4.636583):2.509387042):7.018774083):2);
	TREE * UNTITLED = [&R] (1:16.46357345,(2:2,(3:19.00702977,(4:2.096724623,(5:9.935995718,(6:1.024054187,((7:11.59150802,(8:1.366641516,9:0.613769408):0.613769408):1.227538816,(10:9.70685465,(11:32.69564276,((12:7.9555774,(13:0.09305412751,14:0.09305412751):0.09305412751):0.186108255,(15:7.594829716,(16:2.257126863,(17:3.215053608,(18:0.8334635208,(19:20.78426507,(20:1.118280266,21:7.126975776):1.118280266):3.070024054):0.8334635208):3.924053905):2.257126863):4.886470237):0.37221651):0.7444330201):3.943943672):3.479131819):1.024054187):4.144832996):2.096724623):6.193449245):2);
	TREE * UNTITLED = [&R] (1:15.54299255,(2:2,(3:20.79373482,(4:2.203838346,(5:8.329250597,(6:1.975213537,((7:10.94657207,(8:0.4215325965,9:0.1124274955):0.1124274955):0.224854991,(10:9.591805284,(11:33.55625166,((12:6.744098285,(13:0.1087313612,14:0.1087313612):0.1087313612):0.2174627225,(15:7.414434612,(16:4.190247532,(17:1.413589038,(18:0.8790927817,(19:19.99795961,(20:0.9947630459,21:4.263235972):0.9947630459):2.868618873):2.29268182):1.413589038):2.827178076):6.089281597):0.434925445):0.8698508899):2.189411762):2.424923519):1.975213537):6.15426542):2.203838346):6.407676693):2);
	TREE * UNTITLED = [&R] (1:17.99450856,(2:2,(3:16.80816286,(4:1.751483995,(5:9.651806303,(6:2.365288145,((7:6.598198263,(8:0.1585421598,9:0.2501281713):0.1585421598):2.777699326,(10:9.039444417,(11:34.06879589,((12:9.429360144,(13:0.07689421896,14:0.07689421896):0.07689421896):0.1537884379,(15:8.219807809,(16:2.803681563,(17:1.592655807,(18:0.1355794314,(19:20.87202974,(20:0.6237669165,21:3.696641944):0.6237669165):1.383113264):1.728235239):4.39633737):2.803681563):5.914940001):0.3075768758):0.6151537517):1.230307503):4.825903152):2.365288145):6.482060284):1.751483995):5.502967989):2);
	TREE * UNTITLED = [&R] (1:13.9615622,(2:2,(3:15.78200889,(4:1.959687553,(5:8.085757207,(6:1.3365545,((7:13.43264366,(8:0.4850225061,9:1.318369384):0.4850225061):0.9700450121,(10:7.420697356,(11:30.78384632,((12:10.29538211,(13:0.04788962999,14:0.04788962999):0.04788962999):0.09577925997,(15:9.169539122,(16:1.65704359,(17:4.167764745,(18:1.66888347,(19:20.56337861,(20:1.231778047,21:4.256649501):1.231778047):4.132439563):1.66888347):4.99481053):1.65704359):3.5056457):0.1915585199):0.3831170399):2.706324104):3.276644524):1.3365545):4.632796552):1.959687553):5.919375106):2);
	TREE * UNTITLED = [&R] (1:16.87578481,(2:2,(3:17.29425004,(4:2.224985641,(5:9.990013838,(6:1.438386396,((7:11.85590119,(8:1.087564386,9:0.5741098408):0.5741098408):1.148219682,(10:7.177700246,(11:31.51848527,((12:6.069395807,(13:0.0787613225,14:0.0787613225):0.0787613225):0.157522645,(15:7.310387807,(16:2.275142408,(17:4.401161719,(18:0.5487572692,(19:21.49775154,(20:1.404132799,21:6.211677209):1.404132799):3.357022867):0.5487572692):3.372656946):2.275142408):4.865330106):0.31504529):0.63009058):3.556620523):3.734825759):1.438386396):5.101758434):2.224985641):6.449971283):2);
	TREE * UNTITLED = [&R] (1:16.44836207,(2:2,(3:21.55720414,(4:1.821979132,(5:10.17545066,(6:1.828406416,((7:13.66405351,(8:0.3965365074,9:5.175678727):0.3965365074):0.7930730148,(10:8.461443102,(11:31.74158531,((12:9.272417089,(13:0.1045733052,14:0.1045733052):0.1045733052):0.2091466105,(15:8.904755156,(16:1.427655254,(17:6.030211834,(18:2.215235813,(19:20.16641707,(20:0.5806227117,21:5.284381018):0.5806227117):3.376481236):2.215235813):5.858126879):1.427655254):3.273603728):0.4182932209):0.8365864418):3.259318913):3.414552446):1.828406416):5.478791964):1.821979132):5.643958264):2);
	TREE * UNTITLED = [&R] (1:16.99525694,(2:2,(3:21.45361871,(4:1.795767508,(5:9.564816312,(6:1.946126844,((7:19.98605644,(8:0.2686437922,9:4.503266093):0.2686437922):0.5372875844,(10:9.644969287,(11:35.72087885,((12:6.163431051,(13:0.110106634,14:0.110106634):0.110106634):0.220213268,(15:7.880343086,(16:2.238484722,(17:5.586208597,(18:1.057714523,(19:21.30806396,(20:1.120989876,21:7.025054702):1.120989876):3.299694274):1.057714523):4.353913767):2.238484722):4.917395979):0.4404265359):0.8808530719):2.836281313):3.020702012):1.946126844):5.688021196):1.795767508):5.591535016):2);
	TREE * UNTITLED = [&R] (1:15.34947643,(2:2,(3:18.31782151,(4:2.40975435,(5:9.092475074,(6:1.038931123,((7:10.34794734,(8:3.653945629,9:0.5665424847):0.5665424847):1.133084969,(10:10.77922508,(11:32.59977963,((12:7.657959176,(13:0.07757102967,14:0.07757102967):0.07757102967):0.1551420593,(15:10.52739904,(16:1.434529623,(17:3.250707173,(18:1.865300756,(19:18.93399521,(20:0.3061897952,21:4.015553646):0.3061897952):2.477680346):5.116007928):4.685236796):1.434529623):3.179343366):0.3102841187):0.6205682374):3.507306414):3.305101062):1.038931123):4.487616596):2.40975435):6.819508699):2);
	TREE * UNTITLED = [&R] (1:16.16297026,(2:2,(3:16.46037245,(4:2.732830204,(5:7.147726601,(6:1.380648484,((7:10.72729117,(8:0.1060276692,9:3.10132396):0.1060276692):0.2120553384,(10:7.674891202,(11:35.60373321,((12:5.847572767,(13:0.1105690088,14:0.1105690088):0.1105690088):0.2211380175,(15:5.80818054,(16:2.242731084,(17:0.6466356639,(18:0.01378763861,(19:21.64265593,(20:1.402943642,21:5.359036192):1.402943642):2.819674923):0.01378763861):0.02757527721):5.863331095):6.250456575):0.442276035):0.88455207):2.193214817):1.80475916):1.380648484):5.494127171):2.732830204):7.465660408):2);
	TREE * UNTITLED = [&R] (1:14.88921403,(2:2,(3:18.61889354,(4:2.663844727,(5:8.540763214,(6:0.7465674274,((7:10.0020726,(8:3.550402597,9:0.5162396564):0.5162396564):1.032479313,(10:10.33757717,(11:31.12391764,((12:7.621946684,(13:0.09117847214,14:0.09117847214):0.09117847214):0.1823569443,(15:13.01366769,(16:1.7237253,(17:3.447571174,(18:1.510083891,(19:20.21211724,(20:1.037432797,21:7.385428751):1.037432797):3.584949486):1.510083891):4.743893082):1.7237253):3.812164488):0.3647138885):0.7294277771):3.52381418):2.811526053):0.7465674274):4.156979582):2.663844727):7.327689454):2);
	TREE * UNTITLED = [&R] (1:15.188519,(2:2,(3:16.06079019,(4:2.103311954,(5:9.460480136,(6:1.158679013,((7:15.76352987,(8:3.334238128,9:0.4980816727):0.4980816727):0.9961633454,(10:9.120969632,(11:34.59925589,((12:7.304456275,(13:0.0987021478,14:0.0987021478):0.0987021478):0.1974042956,(15:9.985721225,(16:1.567806564,(17:7.280623742,(18:1.365703231,(19:20.69453355,(20:1.304513877,21:6.195651458):1.304513877):3.974730984):1.365703231):4.299213025):1.567806564):3.530421719):0.3948085912):0.7896171824):3.571561056):3.151005703):1.158679013):4.420669979):2.103311954):6.206623908):2);
	TREE * UNTITLED = [&R] (1:17.83117246,(2:2,(3:22.42840993,(4:1.88395185,(5:9.4565043,(6:2.456201321,((7:6.616416412,(8:0.08869315854,9:0.09961610024):0.08869315854):2.449437146,(10:7.608992289,(11:34.55885524,((12:5.734852073,(13:0.0710015884,14:0.0710015884):0.0710015884):0.1420031768,(15:8.200980837,(16:4.333494921,(17:3.432183585,(18:0.7840877682,(19:20.59406502,(20:1.142305577,21:5.890174765):1.142305577):3.068698922):0.7840877682):1.568175536):3.136351073):6.556708499):0.2840063536):0.5680127072):1.136025414):4.72825215):2.456201321):6.796354493):1.88395185):5.767903701):2);
	TREE * UNTITLED = [&R] (1:16.71285968,(2:2,(3:15.36184153,(4:1.996478621,(5:8.532862709,(6:1.15772817,((7:11.12624401,(8:0.3986147698,9:2.066092653):0.3986147698):0.7972295395,(10:12.40402596,(11:31.29388737,((12:6.884417498,(13:0.09464025658,14:0.09464025658):0.09464025658):0.1892805132,(15:7.79242084,(16:1.672452467,(17:6.381771434,(18:1.367053587,(19:20.55283539,(20:1.143159346,21:4.681367659):1.143159346):3.65337228):1.367053587):4.406559642):1.672452467):3.723465961):0.3785610263):0.7571220527):3.108703184):2.752187249):1.15772817):4.311934962):1.996478621):5.992957242):2);
	TREE * UNTITLED = [&R] (1:17.68065789,(2:2,(3:18.26713404,(4:2.093244325,(5:9.713844018,(6:1.336368681,((7:16.56521013,(8:2.123889642,9:0.4936702633):0.4936702633):0.9873405267,(10:7.611080647,(11:34.60101261,((12:7.660872192,(13:0.09661701717,14:0.09661701717):0.09661701717):0.1932340343,(15:6.369734936,(16:0.2120741422,(17:1.536720926,(18:0.1943671464,(19:21.1558666,(20:0.6962755235,21:4.301337186):0.6962755235):1.586918193):0.1943671464):0.600808435):6.581809078):6.756203005):0.3864680687):0.7729361374):3.520553328):3.311049734):1.336368681):4.765981688):2.093244325):6.186488651):2);
	TREE * UNTITLED = [&R] (1:17.56664246,(2:2,(3:22.0032878,(4:2.543813123,(5:8.29099689,(6:1.731327676,((7:8.112136895,(8:1.004121601,9:0.3721036544):0.3721036544):0.7442073088,(10:8.621031016,(11:32.00031731,((12:6.476895165,(13:0.05785975947,14:0.05785975947):0.05785975947):0.1157195189,(15:5.942854185,(16:2.793560162,(17:2.86374249,(18:0.8907454254,(19:20.58742555,(20:0.5907915378,21:3.839699407):0.5907915378):2.072328501):0.8907454254):4.575051013):2.793560162):5.818559362):0.2314390379):0.4628780757):2.414170769):3.219742294):1.731327676):6.006468475):2.543813123):7.087626246):2);
	TREE * UNTITLED = [&R] (1:14.26079666,(2:2,(3:17.98295308,(4:1.738841239,(5:9.751545191,(6:1.523423783,((7:6.657250993,(8:1.294249658,9:0.2409464446):0.2409464446):3.834241702,(10:7.661602725,(11:31.90279483,((12:7.345172282,(13:0.1047609004,14:0.1047609004):0.1047609004):0.2095218008,(15:8.708552281,(16:2.610554864,(17:1.307449655,(18:0.407689235,(19:22.06627029,(20:1.227741247,21:6.488388484):1.227741247):2.863171728):0.407689235):3.425933334):2.610554864):5.640153329):0.4190436016):0.8380872031):1.676174406):4.875772595):1.523423783):4.785688805):1.738841239):5.477682479):2);
	TREE * UNTITLED = [&R] (1:16.07104013,(2:2,(3:19.79026002,(4:1.71358057,(5:10.5128298,(6:1.514461762,((7:12.1981384,(8:2.467503219,9:0.5528241857):0.5528241857):1.105648371,(10:11.11820105,(11:34.42203208,((12:5.904566058,(13:0.09566602465,14:0.09566602465):0.09566602465):0.1913320493,(15:8.225644617,(16:3.003006402,(17:2.304814411,(18:0.07785858423,(19:21.81206451,(20:1.22922797,21:5.25600312):1.22922797):2.536314525):0.07785858423):3.15872357):3.003006402):6.388676902):0.3826640986):0.7653281972):3.741953137):3.725758505):1.514461762):4.742504094):1.71358057):5.427161141):2);
	TREE * UNTITLED = [&R] (1:14.26105785,(2:2,(3:19.39017755,(4:1.753991684,(5:9.343424043,(6:1.888976991,((7:14.9774459,(8:3.926842049,9:0.4530614151):0.4530614151):0.9061228301,(10:11.6473726,(11:33.05611193,((12:11.0200109,(13:0.06065558568,14:0.06065558568):0.06065558568):0.1213111714,(15:11.32171341,(16:2.241474575,(17:4.360373713,(18:0.9506639067,(19:19.5566118,(20:1.349300547,21:5.489558646):1.349300547):3.649265001):0.9506639067):4.142802389):2.241474575):4.725571493):0.2426223427):0.4852446854):2.782735031):3.701222651):1.888976991):5.531945665):1.753991684):5.507983368):2);
	TREE * UNTITLED = [&R] (1:16.55817265,(2:2,(3:18.23375574,(4:2.128988944,(5:9.445726293,(6:1.932067459,((7:6.971243767,(8:0.06696382408,9:0.8660068397):0.06696382408):2.924723336,(10:7.470318365,(11:29.95660713,((12:7.746437328,(13:0.08721236524,14:0.08721236524):0.08721236524):0.1744247305,(15:6.952464568,(16:2.904319416,(17:1.447280434,(18:0.08272937289,(19:20.73559819,(20:1.607703994,21:6.308545736):1.607703994):3.298137361):0.08272937289):3.069778161):2.904319416):6.157488292):0.3488494609):0.6976989219):1.395397844):4.722863146):1.932067459):5.993123862):2.128988944):6.257977889):2);
	TREE * UNTITLED = [&R] (1:16.14740102,(2:2,(3:20.80443616,(4:1.90633439,(5:9.700514563,(6:1.810992812,((7:15.50010631,(8:0.5437646093,9:2.01477085):0.5437646093):1.087529219,(10:8.315951163,(11:30.9381401,((12:10.32943911,(13:0.05401287701,14:0.05401287701):0.05401287701):0.108025754,(15:5.644891257,(16:1.614195983,(17:4.30509378,(18:0.1181615474,(19:20.76628911,(20:1.119637119,21:6.367803749):1.119637119):2.357435785):0.1181615474):0.2363230948):6.117537447):5.860942765):0.216051508):0.4321030161):3.03926447):3.986051249):1.810992812):5.528320013):1.90633439):5.812668779):2);
	TREE * UNTITLED = [&R] (1:18.51445528,(2:2,(3:18.85627201,(4:2.667545353,(5:8.861230965,(6:1.090763795,((7:14.39158211,(8:3.205411311,9:0.419223744):0.419223744):0.838447488,(10:10.07316034,(11:34.17411405,((12:6.434168362,(13:0.1039347945,14:0.1039347945):0.1039347945):0.2078695889,(15:7.214724299,(16:2.331445886,(17:1.31079806,(18:1.057785836,(19:20.57870455,(20:0.6672790309,21:5.413941447):0.6672790309):2.392343898):2.368583895):3.642243946):2.331445886):5.078630951):0.4157391778):0.8314783556):3.339851687):2.767658771):1.090763795):4.849072944):2.667545353):7.335090706):2);
	TREE * UNTITLED = [&R] (1:14.03617797,(2:2,(3:18.1473349,((4:0.7545986607,5:13.89464478):0.7545986607,(6:4.400032911,((7:8.930209888,(8:4.360545169,9:0.2364959591):0.2364959591):0.4729919182,(10:9.294267017,(11:34.17880291,((12:8.399975151,(13:0.07650039461,14:0.07650039461):0.07650039461):0.1530007892,(15:8.58531639,(16:2.804699425,(17:2.874910961,(18:0.4771076758,(19:21.12236732,(20:0.9717890793,21:7.129575396):0.9717890793):2.420685834):0.4771076758):3.758914777):2.804699425):5.915400429):0.3060015784):0.6120031569):2.16999015):5.346016748):5.909230233):1.509197321):5.018394643):2);
	TREE * UNTITLED = [&R] (1:13.60509697,(2:2,(3:19.95585881,((4:1.071547514,5:11.5323811):1.071547514,(6:1.680854379,((7:10.27476852,(8:0.5584796087,9:0.9050796929):0.5584796087):1.116959217,(10:7.343143417,(11:33.20578958,((12:6.131827523,(13:0.08222774877,14:0.08222774877):0.08222774877):0.1644554975,(15:7.512314516,(16:3.521767015,(17:1.479662314,(18:1.382422743,(19:20.38335018,(20:0.8825556617,21:5.125907683):0.8825556617):3.147534066):2.862085056):1.479662314):2.959324627):6.247560249):0.3289109951):0.6578219902):3.549562415):3.914772813):3.823949407):2.143095029):6.286190057):2);
	TREE * UNTITLED = [&R] (1:14.08307715,(2:2,(3:17.49168336,((4:1.028206491,5:12.144271):1.028206491,(6:1.832748314,((7:8.949379577,(8:0.7221963471,9:3.016952692):0.7221963471):1.444392694,(10:10.55250685,(11:34.20096519,((12:6.047198998,(13:0.05228115962,14:0.05228115962):0.05228115962):0.1045623192,(15:7.598074715,(16:2.190327015,(17:1.329233098,(18:2.445365035,(19:19.72265088,(20:0.2829703724,21:3.947341115):0.2829703724):3.01130578):3.774598133):3.519560114):2.190327015):4.589778669):0.2091246385):0.4182492769):3.725283942):4.721533703):3.889161297):2.056412982):6.112825965):2);
	TREE * UNTITLED = [&R] (1:18.75356486,(2:2,(3:16.99588197,((4:1.452030675,5:11.93212959):1.452030675,(6:1.469655711,((7:13.67579561,(8:0.6918855779,9:2.120048907):0.6918855779):1.383771156,(10:6.550579571,(11:32.27288075,((12:6.738557924,(13:0.06267821458,14:0.06267821458):0.06267821458):0.1253564292,(15:7.835246759,(16:2.204909548,(17:1.638915122,(18:1.221860436,(19:19.4197407,(20:0.6255173639,21:4.291681505):0.6255173639):2.472895164):2.860775559):3.84382467):2.204909548):4.660531954):0.2507128583):0.5014257166):3.770393745):4.237198023):4.373717062):2.904061351):7.808122701):2);
	TREE * UNTITLED = [&R] (1:15.7105142,(2:2,(3:18.98150236,((4:0.7963737377,5:15.35271785):0.7963737377,(6:4.406650292,((7:16.56515775,(8:0.4510301446,9:2.702312425):0.4510301446):0.9020602893,(10:9.752864243,(11:33.38113813,((12:10.09916836,(13:0.06671257398,14:0.06671257398):0.06671257398):0.133425148,(15:7.365097147,(16:1.949414055,(17:4.740651231,(18:1.775800322,(19:19.98944089,(20:0.5719747337,21:6.829385051):0.5719747337):2.919749789):1.775800322):5.501014698):1.949414055):4.165678405):0.2668502959):0.5337005919):2.871521762):6.210770871):5.999397768):1.592747475):5.185494951):2);
	TREE * UNTITLED = [&R] (1:15.20094815,(2:2,(3:15.59680917,((4:1.024147597,5:12.81739752):1.024147597,(6:2.331506355,((7:14.74190914,(8:0.549412873,9:0.837317833):0.549412873):1.098825746,(10:7.69930147,(11:35.23194894,((12:9.17860429,(13:0.08546669455,14:0.08546669455):0.08546669455):0.1709333891,(15:6.494398644,(16:5.57648156,(17:2.787660932,(18:0.8055565864,(19:20.83580201,(20:1.229128034,21:5.985639422):1.229128034):3.263812654):0.8055565864):1.611113173):3.222226346):6.78631947):0.3418667782):0.6837335564):3.565118605):4.529157847):4.379801549):2.048295194):6.096590388):2);
	TREE * UNTITLED = [&R] (1:13.89620828,(2:2,(3:16.84861946,((4:0.8916009931,5:12.98174376):0.8916009931,(6:2.39445653,((7:14.93798873,(8:2.291970531,9:0.8909213612):0.8909213612):1.781842722,(10:10.95749011,(11:33.25247049,((12:9.159717589,(13:0.005433088016,14:0.005433088016):0.005433088016):0.01086617603,(15:8.717256882,(16:5.742390337,(17:1.538435311,(18:0.7507070321,(19:20.15963404,(20:0.7574436152,21:4.932689479):0.7574436152):2.265594262):2.289142344):1.538435311):3.076870623):6.175473598):0.02173235206):0.04346470413):3.650614853):5.958141975):4.177658516):1.783201986):5.566403972):2);
	TREE * UNTITLED = [&R] (1:17.1620678,(2:2,(3:19.5739956,((4:0.7032072654,5:14.79100663):0.7032072654,(6:3.222824815,((7:15.11694997,(8:3.81179481,9:0.858810051):0.858810051):1.717620102,(10:8.987695512,(11:30.13859693,((12:6.125413027,(13:0.02411466656,14:0.02411466656):0.02411466656):0.04822933312,(15:10.50238484,(16:1.390292547,(17:3.236827979,(18:1.597930733,(19:22.34688168,(20:1.259001917,21:7.279161619):1.259001917):4.115934566):1.597930733):4.586154013):1.390292547):2.87704376):0.09645866624):0.1929173325):3.821074869):6.658065019):4.629239346):1.406414531):4.812829061):2);
	TREE * UNTITLED = [&R] (1:16.2592366,(2:2,(3:19.56563114,((4:1.237475724,5:13.25783396):1.237475724,(6:4.053915873,((7:9.384174588,(8:3.628590191,9:0.2307882347):0.2307882347):0.4615764694,(10:11.37824028,(11:32.85243913,((12:7.094211324,(13:0.06456939398,14:0.06456939398):0.06456939398):0.129138788,(15:7.897426483,(16:2.113907139,(17:2.42090499,(18:0.3541406044,(19:19.91829478,(20:0.8000130357,21:7.372787962):0.8000130357):1.954166676):2.775045594):4.534812128):2.113907139):4.486091853):0.2582775759):0.5165551518):1.956263242):4.977068812):6.528867321):2.474951447):6.949902895):2);
	TREE * UNTITLED = [&R] (1:16.39257286,(2:2,(3:19.32393877,((4:1.2400175,5:12.85729913):1.2400175,(6:1.875944168,((7:8.318754486,(8:0.9421178484,9:1.206944755):0.9421178484):1.884235697,(10:10.74076819,(11:30.49283345,((12:8.261405381,(13:0.01026407825,14:0.01026407825):0.01026407825):0.02052815651,(15:5.825025874,(16:2.953094803,(17:2.53717063,(18:0.7245363079,(19:20.54308769,(20:1.397268671,21:6.768287738):1.397268671):3.51907365):0.7245363079):1.449072616):2.898145232):5.837346776):0.04105631301):0.08211262603):3.932696646):5.644415562):4.355979169):2.480035):6.96007):2);
	TREE * UNTITLED = [&R] (1:15.76660531,(2:2,(3:15.77300397,((4:1.074958761,5:13.29699991):1.074958761,(6:2.606180686,((7:11.7342927,(8:2.673506629,9:0.6045420086):0.6045420086):1.209084017,(10:11.74855144,(11:34.67982447,((12:7.23149604,(13:0.06791699098,14:0.06791699098):0.06791699098):0.135833982,(15:6.223383855,(16:2.448974106,(17:3.853578602,(18:0.4616746422,(19:20.80700804,(20:1.583528874,21:7.302100338):1.583528874):3.628732391):0.4616746422):3.37232339):2.448974106):5.169616176):0.2716679639):0.5433359279):3.50483989):5.02434872):4.756098208):2.149917521):6.299835043):2);
	TREE * UNTITLED = [&R] (1:16.5379566,(2:2,(3:20.07634025,((4:0.9982077782,5:15.04086103):0.9982077782,(6:4.327897008,((7:14.0853594,(8:0.4530928802,9:0.3522544869):0.3522544869):0.7045089737,(10:9.097165181,(11:35.28816916,((12:5.897624358,(13:0.0802757294,14:0.0802757294):0.0802757294):0.1605514588,(15:7.086394035,(16:2.563151755,(17:1.552591674,(18:0.4645607298,(19:22.15821753,(20:1.218025826,21:5.758731542):1.218025826):2.900612381):0.4645607298):3.492273214):2.563151755):5.447406427):0.3211029176):0.6422058352):2.693429618):5.736914956):6.324312565):1.996415556):5.992831113):2);
	TREE * UNTITLED = [&R] (1:13.76879276,(2:2,(3:18.60939398,((4:0.7357877273,5:13.26786867):0.7357877273,(6:3.629621229,((7:10.83772321,(8:0.3733465314,9:1.819700941):0.3733465314):0.7466930627,(10:7.108455377,(11:31.19574747,((12:10.68492377,(13:0.07143956993,14:0.07143956993):0.07143956993):0.1428791399,(15:8.082676696,(16:3.021497104,(17:0.4555822939,(18:0.148371955,(19:21.17237237,(20:1.04580861,21:7.035073046):1.04580861):2.239989176):0.6039542489):3.477079398):3.021497104):6.328752487):0.2857582797):0.5715165594):2.636419244):5.123007354):5.101196683):1.471575455):4.943150909):2);
	TREE * UNTITLED = [&R] (1:19.25920332,(2:2,(3:21.68560911,((4:0.9974776854,5:14.7583224):0.9974776854,(6:4.426512332,((7:11.54873922,(8:0.5004876883,9:1.796114936):0.5004876883):1.000975377,(10:6.485334463,(11:32.00009768,((12:9.43552953,(13:0.0282474544,14:0.0282474544):0.0282474544):0.0564949088,(15:7.986495817,(16:2.979565933,(17:1.442078663,(18:0.1048969393,(19:19.72712847,(20:0.7188827871,21:5.297797716):0.7188827871):1.542662514):1.546975602):4.421644596):2.979565933):6.072121684):0.1129898176):0.2259796352):2.453910024):6.428463085):6.421467703):1.994955371):5.989910742):2);
	TREE * UNTITLED = [&R] (1:15.22707623,(2:2,(3:17.02877968,((4:0.9605968635,5:12.46800457):0.9605968635,(6:2.726466332,((7:17.27045393,(8:0.3999666649,9:4.997455615):0.3999666649):0.7999333298,(10:12.13702714,(11:30.83049808,((12:6.597422322,(13:0.0892106788,14:0.0892106788):0.0892106788):0.1784213576,(15:7.014033177,(16:2.530417627,(17:4.558309891,(18:0.4877586897,(19:20.49256315,(20:1.296693065,21:6.446113387):1.296693065):3.081144819):0.4877586897):3.505935006):2.530417627):5.417677968):0.3568427152):0.7136854304):3.02723752):4.326332992):4.647660059):1.921193727):5.842387454):2);
	TREE * UNTITLED = [&R] (1:16.85776319,(2:2,(3:18.40940282,((4:1.220456017,5:13.21709274):1.220456017,(6:2.855531244,((7:13.8654249,(8:0.6773348979,9:0.7992279997):0.6773348979):1.354669796,(10:6.354418545,(11:33.15299306,((12:10.00197765,(13:0.02709047041,14:0.02709047041):0.02709047041):0.05418094082,(15:6.064655379,(16:2.941052174,(17:6.079997971,(18:0.7276485302,(19:21.545531,(20:1.321218217,21:7.907076751):1.321218217):3.370084964):0.7276485302):1.45529706):2.910594121):5.929550124):0.1083618816):0.2167237633):3.142787118):5.564870836):5.296443279):2.440912035):6.88182407):2);
	TREE * UNTITLED = [&R] (1:17.29921336,(2:2,(3:19.04294035,((4:1.310223095,5:12.88685344):1.310223095,(6:2.490417576,((7:11.42626898,(8:0.4001486558,9:1.002776855):0.4001486558):0.8002973116,(10:8.579137782,(11:34.71228559,((12:7.914538598,(13:0.1060814358,14:0.1060814358):0.1060814358):0.2121628716,(15:6.080318239,(16:2.663976102,(17:3.276205341,(18:0.225925524,(19:20.79003957,(20:1.36484385,21:6.025580727):1.36484385):2.955613224):0.225925524):3.11582715):2.663976102):5.752277946):0.4243257431):0.8486514862):3.297897596):4.091012199):5.110863765):2.620446189):7.240892378):2);
	TREE * UNTITLED = [&R] (1:16.48718254,(2:2,(3:16.44009005,((4:1.155766144,5:13.95247091):1.155766144,(6:3.597472372,((7:14.24280171,(8:0.6634504417,9:1.083217326):0.6634504417):1.326900883,(10:5.958610875,(11:32.40355643,((12:9.30483969,(13:0.009192390373,14:0.009192390373):0.009192390373):0.01838478075,(15:8.370352745,(16:1.669829347,(17:4.135472835,(18:1.21701208,(19:21.64618229,(20:1.394244168,21:5.910790394):1.394244168):4.005500415):1.21701208):4.103853507):1.669829347):3.376428256):0.03676956149):0.07353912299):2.800880013):6.251274139):5.90900466):2.311532288):6.623064575):2);
	TREE * UNTITLED = [&R] (1:15.75238189,(2:2,(3:21.76732102,((4:1.073505953,5:13.4582955):1.073505953,(6:2.567058213,((7:5.499516042,(8:0.238092079,9:0.3510283371):0.238092079):4.101520718,(10:10.39199874,(11:33.4836333,((12:9.111434157,(13:0.1132917675,14:0.1132917675):0.1132917675):0.226583535,(15:9.597686949,(16:2.398970886,(17:5.389739922,(18:0.7380498261,(19:20.05290642,(20:1.379933696,21:6.170218934):1.379933696):3.497917219):0.7380498261):3.875070539):2.398970886):5.251108843):0.45316707):0.90633414):1.81266828):6.192394773):4.714070119):2.147011905):6.29402381):2);
	TREE * UNTITLED = [&R] (1:15.86781718,(2:2,(3:19.71531172,((4:1.162529891,5:11.24810646):1.162529891,(6:1.321125796,((7:11.53243349,(8:4.254513024,9:0.4891733216):0.4891733216):0.9783466432,(10:9.660318134,(11:35.19223394,((12:10.22488701,(13:0.1103105752,14:0.1103105752):0.1103105752):0.2206211505,(15:7.402289823,(16:2.624288523,(17:2.080927084,(18:0.6590337688,(19:21.63254415,(20:0.9419846474,21:7.621614885):0.9419846474):2.543003064):0.6590337688):3.942356061):2.624288523):5.689819347):0.441242301):0.882484602):3.72166249):3.277819082):3.646185577):2.325059782):6.650119563):2);
	TREE * UNTITLED = [&R] (1:16.15666644,(2:2,(3:15.89853054,((4:0.8179747474,5:14.06823523):0.8179747474,(6:3.572703026,((7:9.880984146,(8:2.515470513,9:0.6522082095):0.6522082095):1.304416419,(10:6.212720645,(11:33.99174375,((12:7.584975904,(13:0.02772464857,14:0.02772464857):0.02772464857):0.05544929714,(15:8.955051349,(16:2.817034998,(17:1.839877629,(18:0.02063943241,(19:20.56544859,(20:1.572155317,21:4.225201405):1.572155317):3.164950066):0.02063943241):2.858313863):2.817034998):5.744968591):0.1108985943):0.2217971886):3.052427215):6.181535864):5.208652521):1.635949495):5.27189899):2);
	TREE * UNTITLED = [&R] (1:14.52157704,(2:2,(3:18.27559026,((4:0.7060464905,5:15.32349575):0.7060464905,(6:3.483348089,((7:9.965392338,(8:0.6075925908,9:2.198249152):0.6075925908):1.215185182,(10:11.28258318,(11:30.91716661,((12:7.299998462,(13:0.08718788598,14:0.08718788598):0.08718788598):0.174375772,(15:6.844130372,(16:2.931796393,(17:1.802046372,(18:0.3786671467,(19:20.29279472,(20:1.081355223,21:7.322408854):1.081355223):2.541377593):0.3786671467):3.689130687):2.931796393):6.21234433):0.3487515439):0.6975030879):3.825376539):5.913718452):4.89544107):1.412092981):4.824185962):2);
	TREE * UNTITLED = [&R] (1:17.12051357,(2:2,(3:20.52178946,((4:1.096575612,5:13.95705448):1.096575612,(6:3.865606481,((7:19.32716224,(8:3.758096351,9:0.1997243365):0.1997243365):0.3994486731,(10:8.295831381,(11:33.02534716,((12:7.603265152,(13:0.1103584754,14:0.1103584754):0.1103584754):0.2207169509,(15:7.782593095,(16:2.987412482,(17:3.714436684,(18:0.2058518485,(19:20.90477293,(20:1.144495935,21:5.057974134):1.144495935):2.494843718):0.2058518485):3.399116179):2.987412482):6.416258866):0.4414339018):0.8828678036):2.564632953):4.664503827):6.058757705):2.193151224):6.386302449):2);
	TREE * UNTITLED = [&R] (1:16.65319328,(2:2,(3:22.12579351,((4:1.162021232,5:13.37242476):1.162021232,(6:3.619783174,((7:14.628516,(8:0.2473607943,9:2.255691889):0.2473607943):0.4947215886,(10:9.321439032,(11:35.41321488,((12:6.055564572,(13:0.09349846335,14:0.09349846335):0.09349846335):0.1869969267,(15:5.559038507,(16:1.194472844,(17:0.5573290533,(18:0.06167851109,(19:20.82641631,(20:1.224958724,21:4.973960878):1.224958724):2.511595958):0.6190075644):0.5573290533):6.673696614):5.933032361):0.3739938534):0.7479877068):2.485418591):4.609226351):5.943825637):2.324042463):6.648084926):2);
	TREE * UNTITLED = [&R] (1:18.31945816,(2:2,(3:15.91965097,((4:1.391165018,5:11.47219401):1.391165018,(6:1.938222952,((7:12.92946345,(8:0.4925267178,9:0.6689785296):0.4925267178):0.9850534356,(10:8.173737556,(11:32.90472363,((12:6.367146783,(13:0.07076154216,14:0.07076154216):0.07076154216):0.1415230843,(15:9.418456664,(16:2.81571802,(17:2.749991444,(18:0.3228171802,(19:20.28469932,(20:1.138244887,21:5.287138527):1.138244887):2.599306953):0.3228171802):3.461352381):2.81571802):5.914482209):0.2830461686):0.5660923373):3.102291546):3.908329823):4.720552987):2.782330035):7.564660071):2);
	TREE * UNTITLED = [&R] (1:17.69027257,(2:2,(3:16.33003584,((4:1.002712577,5:14.02994618):1.002712577,(6:2.970380738,((7:12.28093737,(8:2.645736262,9:0.4894719211):0.4894719211):0.9789438421,(10:8.284113675,(11:33.14924581,((12:11.24941668,(13:0.09908427369,14:0.09908427369):0.09908427369):0.1981685474,(15:5.826776647,(16:6.048374515,(17:1.416096719,(18:1.171177346,(19:20.88725028,(20:0.9050848326,21:4.365044263):0.9050848326):2.981347011):2.587274065):1.416096719):2.832193438):6.060723971):0.3963370947):0.7926741895):3.543236063):4.928268422):4.975805891):2.005425153):6.010850306):2);
	TREE * UNTITLED = [&R] (1:18.27453485,(2:2,(3:20.78598309,((4:1.333185761,5:11.67846787):1.333185761,(6:1.704637147,((7:9.560528285,(8:0.1859433371,9:1.466028572):0.1859433371):3.83989058,(10:12.79812477,(11:31.3189704,((12:6.06727349,(13:0.1083751221,14:0.1083751221):0.1083751221):0.2167502441,(15:5.838544721,(16:2.904286776,(17:2.755476669,(18:0.1024366639,(19:21.78072797,(20:1.209555426,21:6.753855271):1.209555426):2.521547517):0.1024366639):3.109160104):2.904286776):6.242074041):0.4335004882):0.8670009764):1.734001953):5.172641053):4.371008669):2.666371522):7.332743043):2);
	TREE * UNTITLED = [&R] (1:15.02745387,(2:2,(3:17.72238903,((4:1.167469006,5:12.53033039):1.167469006,(6:3.26503184,((7:12.1102969,(8:0.1888252441,9:2.319586992):0.1888252441):0.3776504881,(10:7.637891989,(11:32.72376984,((12:7.649333723,(13:0.1038186173,14:0.1038186173):0.1038186173):0.2076372345,(15:5.846115633,(16:1.451879236,(17:3.860420752,(18:0.04461266457,(19:20.82843805,(20:1.448396032,21:6.294798174):1.448396032):2.941404729):0.04461266457):0.08922532913):6.024566292):6.261390102):0.415274469):0.830548938):2.416398852):4.020332817):5.599969852):2.334938011):6.669876022):2);
	TREE * UNTITLED = [&R] (1:15.42658617,(2:2,(3:20.29630632,((4:0.858116937,5:14.5164873):0.858116937,(6:3.364449076,((7:16.90098639,(8:0.4599187699,9:4.597519601):0.4599187699):0.9198375399,(10:10.63723335,(11:32.13433342,((12:7.903382927,(13:0.1015663141,14:0.1015663141):0.1015663141):0.2031326282,(15:6.188004209,(16:5.844134883,(17:4.777802662,(18:0.7666962893,(19:20.61345333,(20:1.133960882,21:7.402807169):1.133960882):3.034618054):0.7666962893):1.533392579):3.066785157):6.539835571):0.4062652564):0.8125305128):3.464736105):5.204124155):5.08068295):1.716233874):5.432467748):2);
	TREE * UNTITLED = [&R] (1:13.72309442,(2:2,(3:19.93030606,((4:0.6504146045,5:13.77924844):0.6504146045,(6:2.611093721,((7:14.44445463,(8:0.5567708654,9:3.505468238):0.5567708654):1.113541731,(10:7.360705312,(11:31.86894655,((12:7.596759537,(13:0.1078899834,14:0.1078899834):0.1078899834):0.2157799667,(15:7.583909611,(16:2.62413877,(17:3.317975488,(18:0.88146821,(19:19.59382562,(20:0.9290112127,21:4.298198398):0.9290112127):2.739490635):0.88146821):4.38707519):2.62413877):5.679837473):0.4315599335):0.8631198669):3.953323196):4.838177183):3.91192293):1.300829209):4.601658418):2);
	TREE * UNTITLED = [&R] (1:13.07525989,(2:2,(3:20.67525056,((4:0.6002965967,5:14.49391116):0.6002965967,(6:3.22563041,((7:11.43820952,(8:0.6798490394,9:0.9015226027):0.6798490394):1.359698079,(10:8.329895103,(11:30.28093778,((12:9.029895753,(13:0.06261129463,14:0.06261129463):0.06261129463):0.1252225893,(15:11.44142485,(16:2.474218508,(17:2.759509418,(18:0.4136793982,(19:22.04218792,(20:1.32331825,21:6.76311454):1.32331825):3.060315899):0.4136793982):3.301577304):2.474218508):5.198882195):0.2504451785):0.5008903571):3.721176872):5.945026567):4.426223603):1.200593193):4.401186387):2);
	TREE * UNTITLED = [&R] (1:17.2073475,(2:2,(3:21.42729892,((4:0.9912354239,5:14.08448079):0.9912354239,(6:3.136131417,((7:9.082705526,(8:0.5276815679,9:0.1677265658):0.1677265658):3.745944398,(10:10.20406824,(11:31.35046109,((12:10.4269594,(13:0.1065778521,14:0.1065778521):0.1065778521):0.2131557042,(15:8.76744211,(16:1.382273926,(17:4.462741215,(18:1.560960898,(19:20.36113633,(20:1.397255299,21:7.226206688):1.397255299):4.355471497):1.560960898):4.504195723):1.382273926):3.19085926):0.4263114083):0.8526228166):1.705245633):6.546622684):5.118602265):1.982470848):5.964941696):2);
	TREE * UNTITLED = [&R] (1:18.86396003,(2:2,(3:18.99664993,((4:1.157598468,5:13.41728424):1.157598468,(6:3.092881718,((7:12.06124412,(8:0.5331455974,9:1.956442646):0.5331455974):1.066291195,(10:8.921686397,(11:31.93059562,((12:5.675802429,(13:0.0565236737,14:0.0565236737):0.0565236737):0.1130473474,(15:7.969857742,(16:2.890487444,(17:2.272380964,(18:0.1101821154,(19:22.08595802,(20:1.219004297,21:6.764554307):1.219004297):2.54819071):0.1101821154):3.110851675):2.890487444):6.007069583):0.2260946948):0.4521893896):3.036961169):5.225464107):5.408078654):2.315196937):6.630393873):2);
	TREE * UNTITLED = [&R] (1:17.07820004,(2:2,(3:17.54662842,((4:1.05596654,5:14.02229997):1.05596654,(6:2.91206672,((7:11.57913508,(8:0.6443597388,9:1.819436408):0.6443597388):1.288719478,(10:7.385611572,(11:34.4860555,((12:7.03420517,(13:0.06210381499,14:0.06210381499):0.06210381499):0.12420763,(15:10.02651815,(16:1.502573172,(17:4.270348895,(18:1.671621841,(19:19.56958287,(20:1.395146876,21:6.254541575):1.395146876):4.461915593):1.671621841):4.845816855):1.502573172):3.253561605):0.24841526):0.4968305199):3.571099995):5.489505675):5.023999801):2.111933081):6.223866162):2);
	TREE * UNTITLED = [&R] (1:13.66399218,(2:2,(3:19.96550374,((4:0.688505421,5:14.47514047):0.688505421,(6:3.226238939,((7:14.86387348,(8:1.698853229,9:0.845416123):0.845416123):1.690832246,(10:7.740130378,(11:31.37050183,((12:9.549207115,(13:0.01783838079,14:0.01783838079):0.01783838079):0.03567676157,(15:7.067508073,(16:2.793955768,(17:5.116597867,(18:0.06711194529,(19:21.55864853,(20:1.464664379,21:7.54497699):1.464664379):2.996440704):0.06711194529):2.928179658):2.793955768):5.659265058):0.07135352314):0.1427070463):3.667078585):6.607903431):4.603249781):1.377010842):4.754021684):2);
	TREE * UNTITLED = [&R] (1:16.32110908,(2:2,(3:16.89507562,((4:1.266459306,5:11.58395969):1.266459306,(6:2.633080558,((7:13.65391282,(8:2.983299488,9:0.1992198321):0.1992198321):0.3984396642,(10:12.50322441,(11:35.27734234,((12:8.039524139,(13:0.1080493942,14:0.1080493942):0.1080493942):0.2160987884,(15:7.452336505,(16:2.847493868,(17:1.315685095,(18:0.8345101903,(19:19.06943596,(20:0.4023623585,21:4.204186309):0.4023623585):1.639234907):2.150195285):4.163178963):2.847493868):6.127185312):0.4321975768):0.8643951537):2.525669636):3.429959886):5.16599917):2.532918612):7.065837224):2);
	TREE * UNTITLED = [&R] (1:17.36277631,(2:2,(3:21.87024515,((4:1.199248749,5:13.27136724):1.199248749,(6:2.950817452,((7:13.58502925,(8:2.699831395,9:0.6628205468):0.6628205468):1.325641094,(10:6.165847413,(11:33.65777334,((12:9.929054551,(13:0.02712247537,14:0.02712247537):0.02712247537):0.05424495075,(15:8.540710481,(16:1.544890013,(17:4.207811072,(18:1.382714289,(19:21.02668403,(20:1.484862331,21:6.430074079):1.484862331):4.352438952):1.382714289):4.310318591):1.544890013):3.198269927):0.1084899015):0.216979803):3.085241793):5.60209964):5.34931495):2.398497498):6.796994996):2);
	TREE * UNTITLED = [&R] (1:17.22227171,(2:2,(3:20.41324176,((4:0.8783858042,5:14.90296267):0.8783858042,(6:3.129142991,((7:17.20028634,(8:0.7099338724,9:1.146927862):0.7099338724):1.419867745,(10:7.014877533,(11:32.10553759,((12:10.31785558,(13:0.06521312192,14:0.06521312192):0.06521312192):0.1304262438,(15:5.940254478,(16:2.959629184,(17:1.465110016,(18:1.255986868,(19:20.77439199,(20:0.7108787932,21:4.502220153):0.7108787932):2.677744455):2.721096885):1.465110016):2.930220032):6.121292552):0.2608524877):0.5217049754):3.88314544):5.968878481):4.885914599):1.756771608):5.513543217):2);
	TREE * UNTITLED = [&R] (1:15.13053957,(2:2,(3:19.8988816,((4:1.12950547,5:13.11159914):1.12950547,(6:3.183617717,((7:10.33998858,(8:3.061606918,9:0.6253397831):0.6253397831):1.250679566,(10:6.957307082,(11:34.94298921,((12:6.174368218,(13:0.01912937411,14:0.01912937411):0.01912937411):0.03825874822,(15:7.617425745,(16:3.238511537,(17:6.222633556,(18:0.7099638713,(19:20.8277055,(20:1.462403564,21:5.176658809):1.462403564):3.634770999):0.7099638713):1.419927743):2.839855485):5.756228467):0.07651749644):0.1530349929):2.807429118):5.684976849):5.442628657):2.25901094):6.51802188):2);
	TREE * UNTITLED = [&R] (1:16.32441115,(2:2,(3:21.53181252,((4:1.14779242,5:13.69599862):1.14779242,(6:3.275015944,((7:8.886492827,(8:2.01100763,9:0.6560640988):0.6560640988):1.312128198,(10:7.449712984,(11:34.62585442,((12:6.044841267,(13:0.02342692272,14:0.02342692272):0.02342692272):0.04685384545,(15:6.240336613,(16:0.3484400322,(17:0.7348032787,(18:0.1035273592,(19:20.26228162,(20:0.4805631359,21:6.941788941):0.4805631359):1.064653631):0.8383306378):1.083243311):6.588776645):6.334044304):0.0937076909):0.1874153818):2.999087159):5.899272339):5.570600783):2.295584839):6.591169678):2);
	TREE * UNTITLED = [&R] (1:15.10765738,(2:2,(3:14.99107218,((4:1.223050929,5:11.64934637):1.223050929,(6:2.370825641,((7:10.35815748,(8:2.848544394,9:0.5369676337):0.5369676337):1.073935267,(10:7.853356871,(11:34.90405163,((12:6.52163183,(13:0.04340322162,14:0.04340322162):0.04340322162):0.08680644325,(15:9.344842732,(16:6.727067842,(17:3.350525656,(18:0.7445381552,(19:21.1454022,(20:1.265254672,21:6.435609411):1.265254672):3.275047499):0.7445381552):1.48907631):2.978152621):6.129918128):0.1736128865):0.347225773):2.842322081):4.518696176):4.8169275):2.446101859):6.892203717):2);
	TREE * UNTITLED = [&R] (1:17.9986596,(2:2,(3:14.80657271,((4:1.346464607,5:11.65074749):1.346464607,(6:2.134412425,((7:9.526667768,(8:0.393247701,9:0.8433021673):0.393247701):0.7864954019,(10:9.145921245,(11:30.71018981,((12:7.740115858,(13:0.09029613821,14:0.09029613821):0.09029613821):0.1805922764,(15:10.46102346,(16:1.602647893,(17:5.051148329,(18:1.835844969,(19:20.46250035,(20:0.9245141225,21:5.398141831):0.9245141225):3.684873214):1.835844969):5.274337831):1.602647893):3.566480338):0.3611845528):0.7223691057):3.017729015):3.707403228):4.827341639):2.692929215):7.385858429):2);
	TREE * UNTITLED = [&R] (1:17.58614993,(2:2,(3:15.21229172,((4:1.392553166,5:11.41349384):1.392553166,(6:1.255870673,((7:10.99643166,(8:0.6490167408,9:2.840462336):0.6490167408):1.298033482,(10:7.85053398,(11:34.08379195,((12:9.640241032,(13:0.07240829391,14:0.07240829391):0.07240829391):0.1448165878,(15:8.521123704,(16:4.511053358,(17:4.213314623,(18:0.7885957213,(19:21.55238617,(20:1.144699222,21:4.663526094):1.144699222):3.077994166):0.7885957213):1.577191443):3.154382885):6.598398946):0.2896331756):0.5792663513):3.754599666):3.851937636):4.040977005):2.785106333):7.570212666):2);
	TREE * UNTITLED = [&R] (1:13.44241632,(2:2,(3:15.21104067,((4:0.8670995256,5:12.38880202):0.8670995256,(6:2.410800404,((7:10.70322564,(8:3.854499277,9:0.4244473158):0.4244473158):0.8488946316,(10:7.97143717,(11:31.57136051,((12:6.234978955,(13:0.1032663488,14:0.1032663488):0.1032663488):0.2065326975,(15:6.213151182,(16:3.110446263,(17:3.605665995,(18:0.05862700418,(19:19.92420328,(20:1.186385206,21:7.321548537):1.186385206):2.431397416):0.05862700418):0.1172540084):6.447659198):6.626216577):0.4130653951):0.8261307901):3.350050844):4.108589667):4.144999455):1.734199051):5.468398102):2);
	TREE * UNTITLED = [&R] (1:15.29379509,(2:2,(3:17.2185446,((4:0.9143798168,5:14.51720137):0.9143798168,(6:2.834495593,((7:14.53321288,(8:0.9802985577,9:1.900237022):0.9802985577):1.960597115,(10:8.11927439,(11:31.62785557,((12:6.512257372,(13:0.002857559565,14:0.002857559565):0.002857559565):0.005715119129,(15:8.910670721,(16:4.701022729,(17:2.31218732,(18:0.8074156454,(19:20.21281148,(20:1.002780337,21:5.827669526):1.002780337):2.81297632):0.8074156454):1.614831291):3.229662582):6.470755402):0.01143023826):0.02286047652):3.966915184):6.755689823):4.663255226):1.828759634):5.657519267):2);
	TREE * UNTITLED = [&R] (1:15.56185775,(2:2,(3:21.04047884,((4:1.364550725,5:11.83839381):1.364550725,(6:2.634874602,((7:12.23939566,(8:2.787508638,9:0.4012615372):0.4012615372):0.8025230744,(10:10.34776279,(11:35.23693436,((12:8.764552248,(13:0.06231254949,14:0.06231254949):0.06231254949):0.124625099,(15:8.927136298,(16:2.136958563,(17:4.711800962,(18:1.383566914,(19:19.82778085,(20:0.7758539357,21:5.173311089):0.7758539357):2.935274785):1.383566914):4.904092391):2.136958563):4.523167325):0.2492501979):0.4985003959):2.602046941):4.239920751):5.363976053):2.729101451):7.458202902):2);
	TREE * UNTITLED = [&R] (1:16.90014861,(2:2,(3:21.71679591,((4:0.7678210548,5:14.80273583):0.7678210548,(6:3.523561746,((7:13.77751475,(8:0.4931674228,9:0.4504761511):0.4504761511):0.9009523022,(10:10.10632852,(11:30.70694143,((12:8.852427448,(13:0.1057494398,14:0.1057494398):0.1057494398):0.2114988797,(15:8.248047536,(16:1.638043783,(17:6.257531168,(18:1.337845804,(19:20.33371465,(20:1.316181816,21:5.659378722):1.316181816):3.970209437):1.337845804):4.313735392):1.638043783):3.699085325):0.4229977593):0.8459955186):3.493895642):5.32546635):5.059203855):1.53564211):5.071284219):2);
	TREE * UNTITLED = [&R] (1:14.73826308,(2:2,(3:20.88528004,((4:0.7632060732,5:15.27357388):0.7632060732,(6:4.634050125,((7:11.39111825,(8:0.4781122517,9:2.656822658):0.4781122517):0.9562245034,(10:6.507231894,(11:33.61792228,((12:5.891478216,(13:0.04429279816,14:0.04429279816):0.04429279816):0.08858559633,(15:8.684969908,(16:4.4644186,(17:1.422804075,(18:0.1174423158,(19:21.27154694,(20:1.299610908,21:7.15943624):1.299610908):2.716664131):1.540246391):1.422804075):2.845608151):5.868387494):0.1771711926):0.3543423853):2.621133777):6.546499132):6.160462271):1.526412146):5.052824293):2);
	TREE * UNTITLED = [&R] (1:16.06503543,(2:2,(3:19.58981636,((4:1.196539974,5:12.62613656):1.196539974,(6:1.838840822,((7:13.34373151,(8:0.6896096924,9:1.256868691):0.6896096924):1.379219385,(10:8.491778029,(11:30.77379755,((12:6.064045089,(13:0.06984491887,14:0.06984491887):0.06984491887):0.1396898377,(15:9.150345004,(16:2.013881481,(17:1.703775468,(18:0.2305402867,(19:21.60321574,(20:1.234016357,21:5.024059833):1.234016357):2.698573):1.934315755):3.717656949):2.013881481):4.307142637):0.2793796755):0.558759351):3.875957471):4.597279592):4.23192077):2.393079948):6.786159896):2);
	TREE * UNTITLED = [&R] (1:18.85146096,(2:2,(3:17.3362148,((4:1.306979845,5:12.53083711):1.306979845,(6:2.947041259,((7:10.27974722,(8:0.6779514988,9:0.5081056077):0.5081056077):1.016211215,(10:10.02364497,(11:31.96217438,((12:9.680881151,(13:0.039529059,14:0.039529059):0.039529059):0.07905811801,(15:8.77139005,(16:4.450304404,(17:4.44811038,(18:0.7072801509,(19:20.56008999,(20:1.652358075,21:7.599171678):1.652358075):4.011996301):0.7072801509):1.414560302):2.829120604):5.816357443):0.158116236):0.316232472):2.664887375):4.97946369):5.561000948):2.613959689):7.227919378):2);
END;
